# Supplementary material for: Phylogenetic characterisation, virulence factors, and multi-drug resistance of Escherichia coli strains isolated from faeces of feral pigeons (Columba Livia forma urbana)
Source: Ir Vet J. 2025 Aug 25;78:17. doi: 10.1186/s13620-025-00306-2 (PMC12376316; doi:10.1186/s13620-025-00306-2)
Supplement: Supplementary file 1 — Supplementary Material 1 [file 13620_2025_306_MOESM1_ESM.xlsx]

## Sheet: Primers
Table S1. List of primers used in this study.
Target gene	Primer	Oligonucleotide sequence 5′–3′	Amplicon size [bp]	References
16S rRNA (V3 and V6 regions)	16E1 (F)	GGGAGTAAAGTTAATCCTTTGCTC	584	[25]
	16E2 (R)	TTCCCGAAGGCACATTCT
	16E3 (R)	TTCCCGAAGGCACCAATC
16S rRNA	p27f_F	AGAGTTTGATCMTGGCTCAG	1500	[24]
	p1525r_R	AAGGAGGTGWTCCARCC
chuA	ChuA.1	GACGAACCAACGGTCAGGAT	279	[26]
	ChuA.2	TGCCGCCAGTACCAAAGACA
yjaA	YjaA.1	TGAAGTGTCAGGAGACGCTG	211
	YjaA.2	ATGGAGAATGCGTTCCTCAAC
DNA fragment TSPE4.C2	TspE4C2.1	GAGTAATGTCGGGGCATTCA	152
	TspE4C2.2	CGCGCCAACAAAGTATTACG
stx1	stx1-F	ACACTGGATGATCTCAGTGG	614	[27]
	stx1-R	CTGAATCCCCCTCCATTATG
stx2	stx2-F	CCATGACAACGGACAGCAGTT	779
	stx2-R	CCTGTCAACTGAGCAGCACTTTG
eaeA	eaeA-F	GTGGCGAATACTGGCGAGACT	890
	eaeA-R	CCCCATTCTTTTTCACCGTCG
hlyA	hlyA-F	ACGATGTGGTTTATTCTGGA	165
	hlyA-R	CTTCACGTGACCATACATAT
tir	TIR-F	CATTACCTTCACAAACCGAC	1550	[28]
	TIR-R	CCCCGTTAATCCTCCCAT
espA	EspAa	CACGTCTTGAGGAAGTTTGG	299
	EspAb	CCGTTGTTAATGTGAGTGCG
espB	EspBa	CGATGGTTAATTCCGCTTCG	304
	EspBb	GCCTGCTGAATCTGATAGCT
espP	ESPPa	AAACAGCAGGCACTTGAACG	301
	ESPPb	AGACAGTTCCAGCGACAACC
etpD	D1	CGTCAGGAGGATGTTCAG	1062
	D13R	CGACTGCACCTGTTCCTGATTA
katP	wkat-B	CTTCCTGTTCTGATTCTTCTGG	2125
	wkat-F	AACTTATTTCTCGCATCATCC
lpfAO157/OI-141	lpfO141-F	CTGCGCATTGCCGTAAC	412
	lpfO141-R	ATTTACAGGCGAGATCGTG
lpfAO113	lpfAO113-F	ATGAAGCGTAATATTATAG	573
	lpfAO113-R	TTATTTCTTATATTCGAC
lpfAO157/OI-154	O154-FCT	GCAGGTCACCTACAGGCGGC	525
	O154-RCT	CTGCGAGTCGGCGTTAGCTG
saa	SAADF	CGTGATGAACAGGCTATTGC	119
	SAADR	ATGGACATGCCTGTGGCAAC
toxB	toxB.911F	ATACCTACCTGCTCTGGATTGA	602
	toxB.1468R	TTCTTACCTGATCTGATGCAGC
iha	iha-I	CAGTTCAGTTTCGCATTCACC	1305
	iha-II	GTATGGCTCTGATGCGATG
sab	LH0147-BamHI	CCCGGATCCGGAAACTCCAAGAGTATTGC	163
	LH0147-EcoRI	CCCGAATTCCCTTGCTTTTCCCTGTTACC
acrA	acrA-FW	CTCTCAGGCAGCTTAGCCCTAA	106	[29]
	acrA -RV	AACAGTCAAAACTGAACCTCTGCA
acrB	acrB-FW	GGTCGATTCCGTTCTCCGTTA	104
	acrB-RV	ATGACGTTTACTTCCAGGTAG
tolC	tolC-FW	AAGCCGAAAAACGCAACCT	100
	tolC-RV	GATGGTCACTTACCGACTCTG
