# Supplementary material for: Phylogenetic characterisation, virulence factors, and multi-drug resistance of Escherichia coli strains isolated from faeces of feral pigeons (Columba Livia forma urbana)
Source: Ir Vet J. 2025 Aug 25;78:17. doi: 10.1186/s13620-025-00306-2 (PMC12376316; doi:10.1186/s13620-025-00306-2)
Supplement: Supplementary file 2 — Supplementary Material 2 [file 13620_2025_306_MOESM2_ESM.xlsx]

## Sheet: PCR reactions
Table S2. Components and conditions of the PCR reactions performed in this study and additional data of gel electrophoresis.
Molecular designation	Pathogenic and non-pathogenic E. coli strain	Bacterial DNA	Phylogenetic group	Shiga-like toxins, intimin, enterohemolysin A	NON-STEC virulence genes			Efflux pump
Target gene	16S rRNA (V3 and V6 regions)	16S rRNA	chuA, yjaA, TSPE4.C2	stx1, stx2, eaeA, hlyA	katP, etpD, tir, saa, toxB, iha, lpfAO157/OI-141, lpfAO113, lpfAO157/OI-154	espP, sab	espA, espB	acrA, acrB, tolC
PCR reaction components (reagent volume)
Total reaction volume	25 µl	50 µl	20 µl	50 µl	25 µl	25 µl	25 µl	20 µl
10 × PCR buffer (15mM MgCl2)1	2.5 µl	5 µl	2 µl	5 µl	2.5 µl	2.5 µl	2.5 µl	2,5 µl
MgCl2 (25 mM)1	-	-	-	3 µl	1 µl	-	-	-
dNTP Mix (2 mM each)2	2.5 µl	5 µl	2 µl	5 µl	2.5 µl	2.5 µl	2.5 µl	2 µl
Primer each (10 µM)3	1 µl	2 µl	1 µl	1 µl	0.6 µl	0.5 µl	0.5 µl	0.5 µl
Taq polymerase (5 U)1	0.2 µl	0.25 µl	0.5 µl	0.2 µl	0.1 µl	0.25 µl	0.25 µl	0.2 µl
Template DNA	2,5 µl	5 µl	3 µl	5 µl	2 µl	2 µl	2 µl	2 µl
PCR cycle conditions (temperature, time)
Initial denaturation	95 °C, 5 min	94 °C, 2 min	94 °C, 4 min	95 °C, 3 min	95 °C, 3 min	95 °C, 5 min	95 °C, 5 min	95°C, 5 min
Cycles	35	25	30	35	35	30	30	30
Denaturation	94 °C, 1 min	94 °C, 1 min	94 °C, 5 s	95 °C, 20 s	95 °C, 1 min	94 °C, 45 s	94 °C, 45 s	95°C, 30s
Annealing	55 °C, 1.5 min	55 °C, 1 min	59 °C, 10 s	58 °C, 40 s	65→60* °C, 2 min	59 °C, 45 s	57 °C, 45 s	54-56*** °C, 30s
Extension	72 °C, 1 min	72 °C, 3 min	-	72 °C, 1.5 min	72 °C, 1.5** min	72 °C, 1.5 min	72 °C, 1.5 min	72°C, 2 min
Final extension	72 °C, 10 min	72 °C, 10 min	72 °C, 5 min	72 °C, 5 min	72 °C, 10 min	72 °C, 10 min	72 °C, 10 min	72°C, 10 min
Agarose gel electrophoresis (additional data)
DNA ladder2	100 bp	1 kb	pUC19/Mspl	100 bp	100bp, 1 kb	100 bp	100 bp	100 bp
Agarose4 gel concentration	1.5%	0.02	1.5%	1.5%	1.5%	1.5%	1.5%	0.02
1 Qiagen, Hilden, Germany; 2 Thermo Scientific™, Waltham, MA, USA; 3 Institute of Biochemistry and Biophysics, Warsaw, Poland; 4 Basica LE, Prona, Spain
*decreasing incrementally by 1 °C per cycle in 11 to 15 cycle (touchdown); **increasing extension time to 2.5 min in cycles 25 to 35; *** denaturation step at 54 °C for tolC, 55 °C for acrB and 56 °C for acrA.
